# Supplementary material for: Bioinformatics Tools for NGS-Based Identification of Single Nucleotide Variants and Large-Scale Rearrangements in Mitochondrial DNA
Source: BioTech (Basel). 2025 Feb 12;14(1):9. doi: 10.3390/biotech14010009 (PMC11843820; doi:10.3390/biotech14010009)
Supplement: Supplementary file 1 [file biotech-14-00009-s001.zip]

Archive with 1 entries (1 files):
- biotech-3369914-supplementary.pdf
